# Supplementary material for: MindReader: Unsupervised Classification of Electroencephalographic Data
Source: Sensors (Basel). 2023 Mar 9;23(6):2971. doi: 10.3390/s23062971 (PMC10057802; doi:10.3390/s23062971)
Supplement: Supplementary file 1 [file sensors-23-02971-s001.zip]

Archive with 2 entries (2 files):
- SuppTable1.xlsx
- SuppTable2.xlsx
