# Supplementary material for: MindReader: Unsupervised Classification of Electroencephalographic Data
Source: Sensors (Basel). 2023 Mar 9;23(6):2971. doi: 10.3390/s23062971 (PMC10057802; doi:10.3390/s23062971)
Supplement: Supplementary file 1 [file sensors-23-02971-s001.zip › SuppTable1.xlsx]

## Sheet: Sheet 1
Supplementary Table 1: Overview of dataset features, including annotation events and MindReader detection
Subject	Total recording time (seconds)	Recording time (hours)	Recording time (minutes)	Recording time (seconds)	Number of records per subject	Number of annotated epileptic events	Time aggregate of epileptic events per subject (seconds)	Mean duration of epileptic event per subject (seconds)	Standard deviation of epileptic event per subject	Median duration of epileptic event per subject (seconds)	Minimal duration of epileptic event per subject (seconds)	Maximal duration of epileptic event per subject (seconds)	Proportion of epileptic events per subject	Specificity per frame	Total events detected per subject	Percentage of events detected per subject
chb01	145988	40	33	8	42	7	442	63.14	30.47	51.0	27	101	0.003	0.779	7	100.0
chb02	126959	35	15	59	36	3	172	57.33	41.86	81.0	9	82	0.0014	0.8046	3	100.0
chb03	136806	38	0	6	38	7	402	57.43	8.38	53.0	47	69	0.0029	0.8096	7	100.0
chb04	561834	156	3	54	42	4	378	94.5	30.88	106.5	49	116	0.0007	0.8767	4	100.0
chb05	140410	39	0	10	39	5	558	111.6	9.45	115.0	96	120	0.004	0.8267	5	100.0
chb06	240246	66	44	6	18	10	153	15.3	2.87	15.0	12	20	0.0006	0.7175	10	100.0
chb07	241388	67	3	8	19	3	325	108.33	30.44	96.0	86	143	0.0013	0.828	3	100.0
chb08	72023	20	0	23	20	5	919	183.8	49.2	171.0	134	264	0.0128	0.7601	5	100.0
chb09	244338	67	52	18	19	4	276	69.0	7.7	67.5	62	79	0.0011	0.8585	4	100.0
chb10	180084	50	1	24	25	7	447	63.86	17.24	65.0	35	89	0.0025	0.7966	7	100.0
chb11	125257	34	47	37	35	3	806	268.67	418.61	32.0	22	752	0.0064	0.8058	3	100.0
chb12	85300	23	41	40	24	40	1475	36.88	16.18	33.0	13	97	0.0173	0.7887	39	97.5
chb13	118800	33	0	0	33	12	535	44.58	21.49	50.5	17	70	0.0045	0.8001	12	100.0
chb14	93600	26	0	0	26	8	169	21.12	8.68	20.0	14	41	0.0018	0.7615	8	100.0
chb15	144036	40	0	36	40	20	1992	99.6	53.58	89.0	31	205	0.0138	0.7901	20	100.0
chb16	68400	19	0	0	19	10	84	8.4	2.27	8.0	6	14	0.0012	0.7956	10	100.0
chb17	75624	21	0	24	21	3	293	97.67	15.04	90.0	88	115	0.0039	0.7988	3	100.0
chb18	128285	35	38	5	36	6	317	52.83	14.43	52.5	30	68	0.0025	0.8183	6	100.0
chb19	107746	29	55	46	30	3	236	78.67	2.08	78.0	77	81	0.0022	0.8522	3	100.0
chb20	99366	27	36	6	29	8	294	36.75	6.25	36.5	29	49	0.003	0.7766	8	100.0
chb21	118189	32	49	49	33	4	199	49.75	28.52	53.0	12	81	0.0017	0.7932	4	100.0
chb22	111611	31	0	11	31	3	204	68.0	8.72	72.0	58	74	0.0018	0.8256	3	100.0
chb23	95610	26	33	30	9	7	424	60.57	32.57	62.0	20	113	0.0044	0.8854	7	100.0
chb24	76667	21	17	47	22	16	511	31.94	18.41	25.0	16	70	0.0067	0.8149	16	100.0
Total	3538567	982	56	7	686	198	11611	58.64	65.03	45.5	6	752	0.0033	0.8152	197	99.49
