# Supplementary material for: MindReader: Unsupervised Classification of Electroencephalographic Data
Source: Sensors (Basel). 2023 Mar 9;23(6):2971. doi: 10.3390/s23062971 (PMC10057802; doi:10.3390/s23062971)
Supplement: Supplementary file 1 [file sensors-23-02971-s001.zip › SuppTable2.xlsx]

## Sheet: Sheet 1 - round_performance_fra
Supplementary Table 2: Predictive performance measurements
Subject	Sensitivity	Specificity	Accuracy	Balanced Accuracy	F1 Score	PPV	NPV	FPR	FNR	FDR	FOR	MCC
chb01	0.8929	0.779	0.7793	0.8359	0.0247	0.0125	0.9996	0.221	0.1071	0.9875	0.0004	0.0901
chb02	0.2052	0.8046	0.8034	0.5049	0.0042	0.0021	0.998	0.1954	0.7948	0.9979	0.002	0.0011
chb03	0.7662	0.8096	0.8095	0.7879	0.0239	0.0121	0.9991	0.1904	0.2338	0.9879	0.0009	0.0805
chb04	0.4577	0.8767	0.8764	0.6672	0.0051	0.0025	0.9996	0.1233	0.5423	0.9975	0.0004	0.0266
chb05	0.7628	0.8267	0.8264	0.7947	0.0343	0.0176	0.9988	0.1733	0.2372	0.9824	0.0012	0.0983
chb06	0.3166	0.7175	0.7172	0.517	0.0016	0.0008	0.9993	0.2825	0.6834	0.9992	0.0007	0.002
chb07	0.7965	0.828	0.828	0.8123	0.0125	0.0063	0.9997	0.172	0.2035	0.9937	0.0003	0.0611
chb08	0.5154	0.7601	0.7569	0.6377	0.0519	0.0273	0.9917	0.2399	0.4846	0.9727	0.0083	0.0724
chb09	0.6274	0.8585	0.8582	0.743	0.0102	0.0051	0.9995	0.1415	0.3726	0.9949	0.0005	0.0474
chb10	0.611	0.7966	0.7962	0.7038	0.0151	0.0077	0.9987	0.2034	0.389	0.9923	0.0013	0.0511
chb11	0.3982	0.8058	0.8032	0.602	0.0256	0.0132	0.9952	0.1942	0.6018	0.9868	0.0048	0.0413
chb12	0.2184	0.7887	0.7781	0.5035	0.0352	0.0192	0.9816	0.2113	0.7816	0.9808	0.0184	0.0023
chb13	0.2839	0.8001	0.7974	0.542	0.0143	0.0073	0.9954	0.1999	0.7161	0.9927	0.0046	0.0151
chb14	0.291	0.7615	0.7606	0.5263	0.0048	0.0024	0.9982	0.2385	0.709	0.9976	0.0018	0.0055
chb15	0.3307	0.7901	0.7836	0.5604	0.0415	0.0221	0.988	0.2099	0.6693	0.9779	0.012	0.0349
chb16	0.2995	0.7956	0.7949	0.5476	0.0044	0.0022	0.9987	0.2044	0.7005	0.9978	0.0013	0.0091
chb17	0.417	0.7988	0.7973	0.6079	0.0161	0.0082	0.9971	0.2012	0.583	0.9918	0.0029	0.0339
chb18	0.5214	0.8183	0.8176	0.6699	0.0145	0.0074	0.9985	0.1817	0.4786	0.9926	0.0015	0.0446
chb19	0.696	0.8522	0.8518	0.7741	0.0208	0.0106	0.9992	0.1478	0.304	0.9894	0.0008	0.0731
chb20	0.7994	0.7766	0.7766	0.788	0.0218	0.0111	0.9992	0.2234	0.2006	0.9889	0.0008	0.0769
chb21	0.3978	0.7932	0.7925	0.5955	0.0067	0.0034	0.9987	0.2068	0.6022	0.9966	0.0013	0.0197
chb22	0.6383	0.8256	0.8253	0.7319	0.0136	0.0069	0.9992	0.1744	0.3617	0.9931	0.0008	0.0529
chb23	0.777	0.8854	0.8849	0.8312	0.0582	0.0303	0.9988	0.1146	0.223	0.9697	0.0012	0.1388
chb24	0.483	0.8149	0.8125	0.6489	0.0352	0.0183	0.9955	0.1851	0.517	0.9817	0.0045	0.064
Total	0.4662	0.8152	0.8139	0.6407	0.0178	0.0091	0.9976	0.1848	0.5338	0.9909	0.0024	0.0434
